# Supplementary material for: Human Papillomavirus Infection and EGFR Exon 20 Insertions in Sinonasal Inverted Papilloma and Squamous Cell Carcinoma
Source: J Pers Med. 2023 Apr 11;13(4):657. doi: 10.3390/jpm13040657 (PMC10143312; doi:10.3390/jpm13040657)
Supplement: Supplementary file 1 [file jpm-13-00657-s001.zip]

Archive with 2 entries (2 files):
- jpm-2339772-supplementary.docx
- jpm-2339772-supplementary.pdf
